# Supplementary material for: On the Role of the Carboxyl Group to the Protective Effect of o-dihydroxybenzoic Acids to Saccharomyces cerevisiae Cells upon Induced Oxidative Stress
Source: Antioxidants (Basel). 2022 Jan 14;11(1):161. doi: 10.3390/antiox11010161 (PMC8773101; doi:10.3390/antiox11010161)
Supplement: Supplementary file 1 [file antioxidants-11-00161-s001.zip]

Archive with 1 entries (1 files):
- antioxidants-1519805-supplementary.pdf
